# Supplementary material for: The Role of Early Serum Biomarkers and Clinical Rating Scales in the Prediction of Delayed Cerebral Ischaemia and Short-Term Outcome after Aneurysmal Subarachnoid Haemorrhage: Single Centre Experience
Source: J Clin Med. 2023 Aug 28;12(17):5614. doi: 10.3390/jcm12175614 (PMC10488375; doi:10.3390/jcm12175614)
Supplement: Supplementary file 1 [file jcm-12-05614-s001.zip]

Archive with 1 entries (1 files):
- jcm-2536312-supplementary.pdf
